# Supplementary material for: Distribution of Small Ruminant Lentivirus Genotypes A and B in Goat and Sheep Production Units in Mexico
Source: Vet Sci. 2025 Mar 1;12(3):204. doi: 10.3390/vetsci12030204 (PMC11946063; doi:10.3390/vetsci12030204)
Supplement: Supplementary file 1 [file vetsci-12-00204-s001.zip]

Archive with 1 entries (1 files):
- vetsci-3392920-supplementary.pdf
